# Supplementary material for: Data supporting the effects of xanthine derivative KMUP-3 on vascular smooth muscle cell calcification and abdominal aortic aneurysm in mice
Source: Data Brief. 2020 Apr 19;30:105550. doi: 10.1016/j.dib.2020.105550 (PMC7200827; doi:10.1016/j.dib.2020.105550)
Supplement: Supplementary file 1 [file mmc1.xml]

<?xml version="1.0" encoding="utf-8" standalone="no"?>
<data>
  <datasets>
    <author>jwulai@kmu.edu.tw;jwulai@hotmail.com</author>
    <type>0</type>
    <dataset>
      <value>4</value>
      <reason>Data will be made available on request</reason>
      <comments />
    </dataset>
  </datasets>
</data>
